# Supplementary material for: Development of a deep learning method for improving diagnostic accuracy for uterine sarcoma cases
Source: Sci Rep. 2022 Nov 16;12:19612. doi: 10.1038/s41598-022-23064-5 (PMC9669038; doi:10.1038/s41598-022-23064-5)
Supplement: Supplementary file 11 — Supplementary Information 11. [file 41598_2022_23064_MOESM11_ESM.xlsx]

## Sheet: Supplementary Table 3a
Group		Total	ADC	DWI	dynamicaxi	dynamicsag	fsT1axi	fsT1CEaxi	fsT1CEcor	fsT1CEsag	fsT1sag	fsT2axi	T1axi	T1sag	T2axi	T2cor	T2sag
Group-1	Leiomyoma	34	33	34	3	6	22	22	8	24	20	13	34	12	34	22	34
	Sarcoma	11	8	9	4	3	4	3	2	7	1		10	7	10	4	11
	Subtotal	45	41	43	7	9	26	25	10	31	21	13	44	19	44	26	45
Group-2	Leiomyoma	33	33	33	4	5	23	19	9	23	20	12	32	10	32	22	32
	Sarcoma	10	7	10	4	2	4	4	3	8	1	2	10	4	10	4	9
	Subtotal	43	40	43	8	7	27	23	12	31	21	14	42	14	42	26	41
Group-3	Leiomyoma	33	33	33	5	10	26	21	5	24	20	14	33	11	32	19	32
	Sarcoma	11	7	10	3	4	8	7	4	8	4	1	10	5	11	5	11
	Subtotal	44	40	43	8	14	34	28	9	32	24	15	43	16	43	24	43
Group-4	Leiomyoma	33	32	32	4	8	25	23	10	25	21	14	33	12	33	23	33
	Sarcoma	11	5	8	2	2	4	8	4	8	5		6	7	10	5	11
	Subtotal	44	37	40	6	10	29	31	14	33	26	14	39	19	43	28	44
Group-5	Leiomyoma	34	33	34	5	7	25	22	6	26	19	11	34	13	34	20	34
	Sarcoma	9	7	8	1	2	4	8	4	8	4	2	7	3	8	6	8
	Subtotal	43	40	42	6	9	29	30	10	34	23	13	41	16	42	26	42
Group-6	Leiomyoma	33	33	33	4	11	25	19	4	21	23	16	32	12	33	20	33
	Sarcoma	11	9	10	4	1	5	5	2	7	4	1	10	7	11	6	11
	Subtotal	44	42	43	8	12	30	24	6	28	27	17	42	19	44	26	44
Total		263	240	254	43	61	175	161	61	189	142	86	251	103	258	156	259

## Sheet: Supplementary Table 3b
Group		Total	ADC	DWI	dynamicaxi	dynamicsag	fsT1axi	fsT1CEaxi	fsT1CEcor	fsT1CEsag	fsT1sag	fsT2axi	T1axi	T1sag	T2axi	T2cor	T2sag
Group-1	Leiomyoma	8169	724	733	145	266	696	589	190	780	864	322	842	246	724	386	662
	Sarcoma	1757	103	155	324	97	62	74	32	121	60	0	236	101	173	61	158
	Subtotal	9926	827	888	469	363	758	663	222	901	924	322	1078	347	897	447	820
Group-2	Leiomyoma	8167	725	721	321	186	711	461	219	838	941	323	784	245	655	400	637
	Sarcoma	1738	107	166	232	52	94	92	73	174	59	36	207	75	161	64	146
	Subtotal	9905	832	887	553	238	805	553	292	1012	1000	359	991	320	816	464	783
Group-3	Leiomyoma	8145	640	618	186	440	857	647	170	944	759	310	760	223	605	388	598
	Sarcoma	1748	126	182	103	133	119	168	67	150	40	17	192	43	170	83	155
	Subtotal	9893	766	800	289	573	976	815	237	1094	799	327	952	266	775	471	753
Group-4	Leiomyoma	8165	647	645	173	449	736	630	184	812	863	318	795	253	621	429	610
	Sarcoma	1729	80	101	99	62	90	157	90	277	138	0	149	90	135	97	164
	Subtotal	9894	727	746	272	511	826	787	274	1089	1001	318	944	343	756	526	774
Group-5	Leiomyoma	8159	643	656	209	474	731	612	125	1053	744	229	782	285	639	346	631
	Sarcoma	1734	133	149	107	46	67	206	115	210	92	43	146	42	140	99	139
	Subtotal	9893	776	805	316	520	798	818	240	1263	836	272	928	327	779	445	770
Group-6	Leiomyoma	8133	642	636	116	412	843	625	144	873	929	349	779	237	611	336	601
	Sarcoma	1733	161	166	155	41	91	108	48	139	93	21	195	113	160	71	171
	Subtotal	9866	803	802	271	453	934	733	192	1012	1022	370	974	350	771	407	772
Total		263	59377	4731	4928	2170	2658	5097	4369	1457	6371	5582	1968	5867	1953	4794	2760

## Sheet: Supplementary Table 6
Sequences	Section thickness (mm)	Repetition time (msec)	Echo time (msec)	Echo train length	Pixel bandwidth (Hz/pixel)	Acquisition matrix	Flip angle (degrees)	Field of view (mm)
T1axi	3.2-8	150-660	2.3-11	1-3	159-501	160-320 × 171-352	80-160	240-300
T1sag	4-6.5	150-640	4-13	1-6	130-278	256-512 × 160-300	80-160	240-280
fsT1CEaxi/ fsT1axi	5-8	150-445	1.5-4.2	1-2	122-325	160-512 × 146-352	15-90	250-320
fsT1CEsag/ fsT1sag	4-6.5	4-150	4-9.4	1-2	122-244	288-320 × 160-192	15-150	250-320
fsT1CEcor	3-6	4.2-4.3	1.9-94	1-19	130-325	192-320 × 171-288	12-170	280-380
T2axi	5-8	2620-6000	84-109	2-20	130-195	320-512 × 257-320	90-170	240-300
T2sag	4-6.5	632-5800	85-97	10-23	130-325	192-512 × 224-320	90-170	240-280
T2cor	6-6.5	3684-4000	90-112	11-23	130-195	256-576 × 234-518	100-173	220-250
fsT2axi	3-6	4.2-4.3	1.9-94	1-19	130-325	192-320 × 171-288	12-170	280-380
DWI/ADC	5-8	3000-12000	65-78.8	1-2	1500-1953	128-160 × 78-156	90-180	240-360
dynamicaxi	3.5-4	3.8-4.2	1.4-2	1-19	244-500	256-320 × 120-192	44910	230-260
dynamicsag	5-8	6-250	1.5-2.5	1-2	325-445	256-448 × 160-224	15-90	220-250

## Sheet: Supplementary Table 9
	Set 1	Set 2	Set 3	Set 4	Set 5	Set 6	Set 7	Set 8	Set 9	Set 10	Set 11	Set 12	Set 13	Set 14	Set 15	Set 16	Set 17	Set 18	Set 19	Set 20	Set 21	Set 22	Set 23	Set 24	Total No. of sarcomas	Sarcoma likelihood
Example 1	S	L	S	L	L	L	L	S	S	S	S	S	S	S	S	L	L	L	L	L	L	L	S	S	12	0.5
Example 2	S	S	S	S	S	S	S	S	S	S	S	S	S	S	S	S	S	S	S	S	S	S	S	S	24	1
Example 3	L	L	L	S	S	S	S	S	S	L	L	L	L	L	L	L	L	L	L	L	L	L	L	L	6	0.25
Example 4	L	L	L	L	L	L	L	L	L	L	L	L	L	L	L	L	L	L	L	L	L	L	L	L	0	0
